# Supplementary material for: Protective Effect of Bifidobacterium animalis subs. lactis MG741 as Probiotics against UVB-Exposed Fibroblasts and Hairless Mice
Source: Microorganisms. 2022 Nov 26;10(12):2343. doi: 10.3390/microorganisms10122343 (PMC9782240; doi:10.3390/microorganisms10122343)
Supplement: Supplementary file 1 [file microorganisms-10-02343-s001.zip]

Archive with 1 entries (1 files):
- microorganisms-2058236-supplementary.pdf
